# Supplementary material for: Between Guidelines and Daily Practice: The Persistent Use of Parenteral Depot Corticosteroids in Germany
Source: Clin Transl Allergy. 2026 Jul 9;16(7):e70187. doi: 10.1002/clt2.70187 (PMC13349993; doi:10.1002/clt2.70187)
Supplement: Supplementary file 1 — Supporting Information S1 [file CLT2-16-e70187-s001.xlsx]

## Sheet: Table S1 - LRx
Table S1 - LRx data
	Rawdata			Projection
Patients with >=1 Rx parenteral steroids	Retard	Non-Retard	Total*	Retard	Non-Retard	Total*
Asthma
Prescriber Specialty
GP	6666	4510	11063	9984	6604	16424
ENT	497	1428	1914	756	2151	2888
Pulm	82	139	219	126	225	348
Age group#
unknown	‡	‡	‡	‡	‡	‡
< 30y	726	301	1019	1078	459	1524
30y-59y	4070	2497	6506	6125	3668	9702
> 60y	1863	1710	3530	2769	2474	5184
GINA Step#
1-2	1532	823	2332	2294	1250	3510
3	2686	1783	4441	3979	2588	6531
4	2123	1533	3612	3239	2228	5399
5	325	371	678	472	537	984
COPD
Prescriber Specialty
GP	3481	5938	9250	5279	8730	13763
ENT	79	724	801	133	1100	1229
Pulm	23	491	513	40	754	792
Age group#
unknown	‡	‡	‡	‡	‡	‡
< 30y	‡	‡	‡	‡	‡	‡
30y-59y	632	912	1522	978	1337	2284
> 60y	2845	5021	7719	4294	7387	11465
*A single patient could receive both retard and non-retard steroids, thus the total number might lower than the sum of both groups
#GP prescriptions only
‡Due to data protection, the exact value is not reported (n < 20 in raw data)
Retard preparations of parenteral corticosteroids (NFC Codes GMA/GMY/GNA/GPA) include the substances: triamcinoloe acetonide, dexamethasone (+ lidocaine), betamethasone, prednisolone
Non-Retard preparations of parenteral corticosteroids (NFC Codes FMA/FMB/FMC/FPB) include the substances: triamcinoloe acetonide, dexamethasone, betamethasone, (methyl-)prednisolone, hydrocortisone,

## Sheet: Table S2 - EMR
Table S2 - EMR data
	Rawdata			Projection
Patients with >=1 Rx parenteral steroids	Retard	Non-Retard	Total*	Retard	Non-Retard	Total*
Asthma (J45)
Prescriber Specialty
GP	399	255	643	12249	7829	19740
ENT	‡	‡	23	‡	‡	446
Pulm	43	43	83	692	692	1336
COPD (J44)
Prescriber Specialty
GP	213	315	512	6539	9671	15718
ENT	‡	‡	‡	‡	‡	‡
Pulm	‡	51	59	‡	821	950
Rhinopathy (J30)
Prescriber Specialty
GP	946	102	1033	29042	3131	31713
ENT	180	66	246	3492	1280	4772
Pulm	23	‡	27	370	‡	435
Chronic Sinusits (J32)/Nasal Polyps (J33)
Prescriber Specialty
GP	158	109	258	4851	3346	7921
ENT	106	89	194	2056	1727	3764
Pulm	‡	‡	‡	‡	‡	‡
*A single patient could receive both retard and non-retard steroids, thus the total number might lower than the sum of both groups
‡Due to data protection, the exact value is not reported (n < 20 in raw data)
